# Supplementary material for: Role of the Sodium-Dependent Organic Anion Transporter (SOAT/SLC10A6) in Physiology and Pathophysiology
Source: Int J Mol Sci. 2023 Jun 8;24(12):9926. doi: 10.3390/ijms24129926 (PMC10298714; doi:10.3390/ijms24129926)
Supplement: Supplementary file 1 [file ijms-24-09926-s001.zip]

Archive with 1 entries (1 files):
- ijms-2390183-supplementary.pdf
